# Supplementary material for: Surgery goes EPA (Entrustable Professional Activity) – how a strikingly easy to use app revolutionizes assessments of clinical skills in surgical training
Source: BMC Med Educ. 2022 Jul 19;22:559. doi: 10.1186/s12909-022-03622-1 (PMC9295378; doi:10.1186/s12909-022-03622-1)
Supplement: Supplementary file 1 — Additional file 1. [file 12909_2022_3622_MOESM1_ESM.zip]

Archive with 2 entries (2 files):
- Supplementary/Post-Survey_Surg-prEPAred_supervisors.pdf
- Supplementary/Post-Survey_Surg-prEPAred_trainees.pdf
